# Supplementary material for: Classifying biogeographic realms of the endemic fauna in the Afro‐Arabian region
Source: Ecol Evol. 2020 Jul 20;10(16):8669–80. doi: 10.1002/ece3.6562 (PMC7452816; doi:10.1002/ece3.6562)
Supplement: Supplementary file 1 — AppendixS1 [file ECE3-10-8669-s001.xlsx]

## Sheet: Sheet1
species	Species Global range size (km)	Species range within the study area (%)	Class
Afrixalus clarkei	1426.09	100	Amphibian
Afrixalus enseticola	3280.78	100	Amphibian
Altiphrynoides malcolmi	629.85	100	Amphibian
Balebreviceps hillmani	4.9	100	Amphibian
Conraua beccarii	289875	100	Amphibian
Duttaphrynus scorteccii	202.66	100	Amphibian
Hemisus microscaphus	147105	100	Amphibian
Hyla heinzsteinitzi	44.37	100	Amphibian
Latonia nigriventer	4.65	100	Amphibian
Leptopelis gramineus	16123.9	100	Amphibian
Leptopelis ragazzii	1543.15	100	Amphibian
Leptopelis susanae	829.09	100	Amphibian
Leptopelis vannutellii	41589	100	Amphibian
Leptopelis yaldeni	6488.33	100	Amphibian
Paracassina kounhiensis	455.97	100	Amphibian
Paracassina obscura	151623	100	Amphibian
Phrynobatrachus elberti	507.45	100	Amphibian
Phrynobatrachus inexpectatus	34.2	100	Amphibian
Phrynobatrachus minutus	260204	100	Amphibian
Phrynobatrachus nanus	513.79	100	Amphibian
Phrynobatrachus pygmaeus	526.38	100	Amphibian
Ptychadena cooperi	19341.7	100	Amphibian
Ptychadena erlangeri	9566.52	100	Amphibian
Ptychadena filwoha	133.4	100	Amphibian
Ptychadena harenna	135.6	100	Amphibian
Ptychadena nana	18.55	100	Amphibian
Ptychadena neumanni	212376	100	Amphibian
Ptychadena wadei	191.65	100	Amphibian
Sclerophrys asmarae	180102	100	Amphibian
Sclerophrys langanoensis	12468.7	100	Amphibian
Sylvacaecilia grandisonae	30272.6	100	Amphibian
Tomopterna milletihorsini	7.17	100	Amphibian
Xenopus largeni	3680.96	100	Amphibian
Discoglossus scovazzi	181071	99.77	Amphibian
Salamandra algira	20404.4	99.42	Amphibian
Alytes maurus	5158.68	99.39	Amphibian
Bufotes boulengeri	1.84628e+06	99.07	Amphibian
Sclerophrys mauritanica	776789	98.98	Amphibian
Barbarophryne brongersmai	92810.7	98.95	Amphibian
Pelobates varaldii	6673.08	98.94	Amphibian
Pelophylax saharicus	1.35746e+06	98.93	Amphibian
Xenopus clivii	502810	98.03	Amphibian
Sclerophrys arabica	425769	98.01	Amphibian
Sclerophrys kassasii	40165.2	97.89	Amphibian
Duttaphrynus dhufarensis	479286	97.48	Amphibian
Sclerophrys tihamica	84151.7	96.24	Amphibian
Euphlyctis ehrenbergii	192835	96.23	Amphibian
Tomopterna kachowskii	69527.5	93.06	Amphibian
Pleurodeles poireti	1851.64	92.66	Amphibian
Discoglossus pictus	232697	82.34	Amphibian
Sclerophrys xeros	6.28663e+06	72.42	Amphibian
Acanthocercus adramitanus	342022	100	Reptile
Acanthocercus annectens	505897	100	Reptile
Acanthocercus yemensis	34613.7	100	Reptile
Acanthodactylus ahmaddisii	4776.19	100	Reptile
Acanthodactylus arabicus	96476.8	100	Reptile
Acanthodactylus bedriagai	182686	100	Reptile
Acanthodactylus beershebensis	6751.75	100	Reptile
Acanthodactylus blanci	5919.24	100	Reptile
Acanthodactylus boskianus	1.03854e+07	100	Reptile
Acanthodactylus busacki	81053	100	Reptile
Acanthodactylus dumerilii	782213	100	Reptile
Acanthodactylus felicis	22830.3	100	Reptile
Acanthodactylus gongrorhynchatus	248054	100	Reptile
Acanthodactylus grandis	654601	100	Reptile
Acanthodactylus haasi	103999	99.99	Reptile
Acanthodactylus lineomaculatus	121724	100	Reptile
Acanthodactylus longipes	2.40377e+06	100	Reptile
Acanthodactylus maculatus	1.25266e+06	100	Reptile
Acanthodactylus masirae	7102.57	100	Reptile
Acanthodactylus opheodurus	2.5622e+06	100	Reptile
Acanthodactylus orientalis	267224	100	Reptile
Acanthodactylus pardalis	272673	100	Reptile
Acanthodactylus robustus	191177	100	Reptile
Acanthodactylus schmidti	1.73866e+06	100	Reptile
Acanthodactylus scutellatus	2.63032e+06	100	Reptile
Acanthodactylus spinicauda	723	100	Reptile
Acanthodactylus taghitensis	31683.3	100	Reptile
Acanthodactylus tilburyi	75161.5	100	Reptile
Acanthodactylus tristrami	59912.1	100	Reptile
Acanthodactylus yemenicus	81584.5	100	Reptile
Afrotyphlops blanfordii	448718	100	Reptile
Agama boueti	1.82946e+06	100	Reptile
Agama boulengeri	261645	100	Reptile
Agama cornii	52.92	100	Reptile
Agama cristata	34306.4	100	Reptile
Agama impalearis	3.55674e+06	100	Reptile
Agama spinosa	1.52403e+06	100	Reptile
Agama tassiliensis	1.1962e+06	100	Reptile
Agamodon arabicus	16039.5	100	Reptile
Asaccus gallagheri	16176	100	Reptile
Asaccus montanus	3364.92	100	Reptile
Asaccus platyrhynchus	5602.88	100	Reptile
Atlantolacerta andreanskyi	12114.5	100	Reptile
Atractaspis andersonii	411887	100	Reptile
Atractaspis engaddensis	534701	100	Reptile
Blanus mettetali	87051.6	100	Reptile
Blanus tingitanus	59469.6	99.97	Reptile
Cerastes cerastes	9.80928e+06	100	Reptile
Cerastes gasperettii	52.33	100	Reptile
Cerastes vipera	6.94313e+06	100	Reptile
Chalcides boulengeri	3953.75	100	Reptile
Chalcides delislei	2.96473e+06	100	Reptile
Chalcides ebneri	181.67	100	Reptile
Chalcides guentheri	44538	99.98	Reptile
Chalcides lanzai	4673.46	100	Reptile
Chalcides levitoni	3473.82	100	Reptile
Chalcides manueli	6601.52	100	Reptile
Chalcides mauritanicus	9300.36	100	Reptile
Chalcides mertensi	166517	100	Reptile
Chalcides minutus	22930.7	99.99	Reptile
Chalcides mionecton	178489	100	Reptile
Chalcides montanus	23190.2	100	Reptile
Chalcides polylepis	146774	100	Reptile
Chalcides sepsoides	889758	100	Reptile
Chalcides sphenopsiformis	179162	100	Reptile
Chamaeleo africanus	6.3714e+06	100	Reptile
Chamaeleo arabicus	224417	100	Reptile
Chamaeleo calyptratus	98537.7	100	Reptile
Coluber sinai	38316.2	100	Reptile
Coluber thomasi	12248.2	100	Reptile
Cordylus rivae	41600.1	100	Reptile
Daboia deserti	152849	99.99	Reptile
Daboia mauritanica	539567	100	Reptile
Daboia palaestinae	47222.8	100	Reptile
Diplometopon zarudnyi	943870	100	Reptile
Echis borkini	116025	100	Reptile
Echis coloratus	1.54457e+06	100	Reptile
Echis jogeri	83240.2	100	Reptile
Echis khosatzkii	93048.6	100	Reptile
Echis leucogaster	1.43379e+06	100	Reptile
Echis omanensis	20998.4	100	Reptile
Eirenis coronella	1.41601e+06	100	Reptile
Eirenis coronelloides	159548	100	Reptile
Eirenis rothii	97000.7	100	Reptile
Eryx jayakari	2.25836e+06	100	Reptile
Eumeces algeriensis	315131	100	Reptile
Hemidactylus foudaii	502.33	100	Reptile
Hemidactylus homoeolepis	96618.9	100	Reptile
Hemidactylus lemurinus	39809.1	100	Reptile
Hemidactylus mindiae	3099.26	100	Reptile
Hemidactylus sinaitus	164074	100	Reptile
Hemidactylus smithi	261797	100	Reptile
Hemidactylus yerburyii	977080	100	Reptile
Hemorrhois algirus	1.44562e+06	100	Reptile
Hyalosaurus koellikeri	115593	99.98	Reptile
Letheobia erythraea	19319.2	100	Reptile
Letheobia simonii	62334.8	99.99	Reptile
Lytorhynchus diadema	272.45	100	Reptile
Lytorhynchus gasperetti	21433.2	100	Reptile
Lytorhynchus kennedyi	122134	100	Reptile
Macroprotodon abubakeri	45420.6	100	Reptile
Macroprotodon cucullatus	1.33585e+06	100	Reptile
Macroprotodon mauritanicus	15901.5	100	Reptile
Malpolon moilensis	2.88069e+06	100	Reptile
Mediodactylus amictopholis	147.37	100	Reptile
Mesalina adramitana	755786	100	Reptile
Mesalina ayunensis	6222.75	100	Reptile
Mesalina bahaeldini	11173.3	100	Reptile
Mesalina brevirostris	871423	100	Reptile
Mesalina guttulata	3.63982e+06	100	Reptile
Mesalina pasteuri	5.06405e+06	100	Reptile
Mesalina rubropunctata	935820	100	Reptile
Mesalina simonii	48722.7	99.98	Reptile
Micrelaps muelleri	25985.9	100	Reptile
Montivipera bornmuelleri	11376.1	100	Reptile
Myriopholis algeriensis	761218	100	Reptile
Myriopholis burii	7091.08	100	Reptile
Myriopholis cairi	826176	100	Reptile
Myriopholis macrorhyncha	3.98529e+06	100	Reptile
Myriopholis nursii	192492	100	Reptile
Naja arabica	498790	100	Reptile
Omanosaura cyanura	36421.1	100	Reptile
Omanosaura jayakari	41563.1	100	Reptile
Ophiomorus latastii	27237.9	100	Reptile
Ophisops elbaensis	85458.7	100	Reptile
Ophisops occidentalis	296651	99.99	Reptile
Parvilacerta fraasii	1418.9	100	Reptile
Philochortus neumanni	112616	100	Reptile
Phoenicolacerta kulzeri	10576.1	100	Reptile
Phrynocephalus arabicus	1.9578e+06	100	Reptile
Platyceps elegantissimus	619168	100	Reptile
Platyceps florulentus	1.0136e+06	100	Reptile
Platyceps saharicus	485900	100	Reptile
Platyceps sinai	12557.7	100	Reptile
Platyceps variabilis	93833.4	100	Reptile
Podarcis vaucheri	315033	100	Reptile
Pristurus adrarensis	4.3	100	Reptile
Pristurus carteri	219328	100	Reptile
Pristurus celerrimus	36142.8	100	Reptile
Pristurus collaris	74499.6	100	Reptile
Pristurus flavipunctatus	1.70681e+06	100	Reptile
Pristurus gallagheri	7346.16	100	Reptile
Pristurus longipes	15.68	100	Reptile
Pristurus minimus	202323	100	Reptile
Pristurus ornithocephalus	54474.7	100	Reptile
Pristurus popovi	9309.15	100	Reptile
Pristurus rupestris	56261.5	100	Reptile
Pristurus saada	63875.2	100	Reptile
Psammodromus algirus	595985	100	Reptile
Psammodromus blanci	187581	100	Reptile
Psammodromus microdactylus	32300.2	100	Reptile
Psammophis aegyptius	800422	100	Reptile
Pseuderemias mucronata	328568	100	Reptile
Pseudocerastes fieldi	328845	100	Reptile
Pseudotrapelus sinaitus	2.60092e+06	100	Reptile
Ptyodactylus guttatus	198416	100	Reptile
Ptyodactylus hasselquistii	4.7171e+06	100	Reptile
Ptyodactylus oudrii	387337	100	Reptile
Ptyodactylus puiseuxi	82612.9	100	Reptile
Ptyodactylus ragazzii	469671	100	Reptile
Quedenfeldtia moerens	83302.8	100	Reptile
Quedenfeldtia trachyblepharus	38941.8	100	Reptile
Rafetus euphraticus	335153	100	Reptile
Rhynchocalamus melanocephalus	128048	100	Reptile
Saurodactylus brosseti	107021	99.98	Reptile
Saurodactylus fasciatus	37797.2	100	Reptile
Saurodactylus mauritanicus	200019	100	Reptile
Scincopus fasciatus	2.04102e+06	100	Reptile
Scincus albifasciatus	244307	100	Reptile
Scincus hemprichii	4594.86	100	Reptile
Scincus mitranus	1.64881e+06	100	Reptile
Scincus scincus	2.60605e+06	100	Reptile
Spalerosophis diadema	5.26813e+06	100	Reptile
Spalerosophis dolichospilus	661363	100	Reptile
Stenodactylus arabicus	699138	100	Reptile
Stenodactylus doriae	1.73472e+06	100	Reptile
Stenodactylus leptocosymbotes	257930	100	Reptile
Stenodactylus slevini	318856	100	Reptile
Stenodactylus yemenensis	145939	100	Reptile
Tarentola annularis	3.13334e+06	100	Reptile
Tarentola boehmei	65218	100	Reptile
Tarentola chazaliae	32261.8	99.99	Reptile
Tarentola deserti	357665	100	Reptile
Tarentola ephippiata	1.48107e+06	100	Reptile
Tarentola mindiae	61236.8	100	Reptile
Tarentola neglecta	619059	100	Reptile
Teira perspicillata	93894.7	100	Reptile
Telescopus dhara	2.30306e+06	100	Reptile
Telescopus hoogstraali	26670.7	100	Reptile
Telescopus nigriceps	123651	100	Reptile
Telescopus tripolitanus	4.18209e+06	100	Reptile
Testudo kleinmanni	141103	100	Reptile
Timon pater	795746	100	Reptile
Timon tangitanus	158685	100	Reptile
Trachydactylus spatalurus	79742.9	100	Reptile
Trachylepis tessellata	9941.5	100	Reptile
Trapelus flavimaculatus	1.71801e+06	100	Reptile
Trapelus jayakari	473416	100	Reptile
Trapelus mutabilis	2.06232e+06	100	Reptile
Trapelus ruderatus	1.24761e+06	100	Reptile
Trapelus savignii	74404.8	100	Reptile
Trapelus schmitzi	84728.7	100	Reptile
Trapelus tournevillei	409076	100	Reptile
Trioceros affinis	299063	100	Reptile
Trioceros balebicornutus	1237.92	100	Reptile
Trioceros harennae	5035.53	100	Reptile
Trioceros kinetensis	90.51	100	Reptile
Trogonophis wiegmanni	820748	100	Reptile
Tropiocolotes nattereri	55869.5	100	Reptile
Tropiocolotes nubicus	101511	100	Reptile
Tropiocolotes scortecci	8024.82	100	Reptile
Tropiocolotes steudneri	663982	100	Reptile
Tropiocolotes tripolitanus	4.36218e+06	100	Reptile
Typhlops etheridgei	136.76	100	Reptile
Uromastyx acanthinura	2.26399e+06	100	Reptile
Uromastyx aegyptia	2.3323e+06	100	Reptile
Uromastyx alfredschmidti	20673.9	100	Reptile
Uromastyx benti	344183	100	Reptile
Uromastyx dispar	138853	100	Reptile
Uromastyx geyri	551919	100	Reptile
Uromastyx ornata	107223	100	Reptile
Uromastyx thomasi	68472.1	100	Reptile
Varanus yemenensis	70942.2	100	Reptile
Vipera monticola	24064.1	100	Reptile
Walterinnesia aegyptia	634624	100	Reptile
Agapornis taranta	407733	100	Bird
Alaemon alaudipes	9.38592e+06	82.34	Bird
Alectoris barbara	1.39182e+06	96.67	Bird
Alectoris melanocephala	351774	98.72	Bird
Alectoris philbyi	80634.6	100	Bird
Ammomanes cinctura	6.59416e+06	83.29	Bird
Anthoscopus punctifrons	2.41416e+06	89.88	Bird
Ardeotis arabs	2.95037e+06	93.95	Bird
Argya altirostris	152334	86	Bird
Argya fulva	3.66695e+06	98.64	Bird
Argya squamiceps	1.2861e+06	99.02	Bird
Balearica pavonina	2.97693e+06	87.43	Bird
Batis orientalis	2.67995e+06	86.72	Bird
Bostrychia carunculata	539793	100	Bird
Bubo ascalaphus	3.18689e+06	99.61	Bird
Calandrella blanfordi	241456	100	Bird
Caprimulgus eximius	1.98147e+06	95.77	Bird
Caprimulgus ruficollis	1.48978e+06	79.97	Bird
Caprimulgus solala	200.04	100	Bird
Carpodacus synoicus	172774	100	Bird
Cercotrichas podobe	3.94124e+06	87.13	Bird
Chelictinia riocourii	6.29226e+06	74.14	Bird
Chersophilus duponti	273605	78.26	Bird
Chlamydotis undulata	3.41314e+06	99.74	Bird
Cinnyris hellmayri	496063	98.16	Bird
Cinnyris osea	568902	81.6	Bird
Cisticola bodessa	437585	84.21	Bird
Cisticola lugubris	437305	99.55	Bird
Cisticola ruficeps	1.25364e+06	92.09	Bird
Cisticola troglodytes	1.15831e+06	80.29	Bird
Corvus crassirostris	759239	98.76	Bird
Corvus rhipidurus	2.75638e+06	87.02	Bird
Corvus ruficollis	1.43141e+07	80.94	Bird
Corythaixoides personatus	52976.1	99.82	Bird
Cossypha semirufa	865714	80.77	Bird
Crithagra citrinelloides	555035	88.58	Bird
Crithagra flavigula	4609.37	100	Bird
Crithagra leucopygia	3.03964e+06	76.91	Bird
Crithagra menachensis	40281.8	100	Bird
Crithagra striatipectus	87785.6	71.55	Bird
Crithagra tristriata	299348	96.78	Bird
Crithagra xantholaema	54048.1	100	Bird
Crithagra xanthopygia	103232	100	Bird
Cyanistes teneriffae	624090	98.05	Bird
Cyanochen cyanoptera	361268	100	Bird
Dendropicos abyssinicus	360073	100	Bird
Dendropicos dorae	129511	99.84	Bird
Dendropicos elachus	1.58891e+06	86.16	Bird
Emberiza cineracea	335835	74.43	Bird
Emberiza sahari	1.38309e+06	99.77	Bird
Eremalauda dunni	1.82544e+06	100	Bird
Eremalauda eremodites	740754	100	Bird
Eremomela canescens	2.17164e+06	72.39	Bird
Eremophila bilopha	1.42232e+06	99.8	Bird
Eremopterix nigriceps	8.00019e+06	76.14	Bird
Estrilda rufibarba	86116	100	Bird
Euodice cantans	3.79121e+06	70.45	Bird
Euplectes laticauda	747571	88.1	Bird
Hedydipna metallica	1.30437e+06	93.06	Bird
Heteromirafra archeri	1009.96	100	Bird
Hirundo megaensis	14837.1	100	Bird
Lagonosticta larvata	309179	100	Bird
Lagonosticta virata	110344	85.09	Bird
Lamprotornis pulcher	3.75195e+06	82.61	Bird
Lanius excubitoroides	2.53307e+06	79.38	Bird
Lanius nubicus	2.29838e+06	83.73	Bird
Lanius senator	1.907e+07	70.65	Bird
Lophoceros hemprichii	546665	79.83	Bird
Lybius guifsobalito	1.31071e+06	78.46	Bird
Lybius undatus	580218	100	Bird
Macronyx flavicollis	404990	100	Bird
Melaniparus leuconotus	357688	100	Bird
Merops cyanophrys	1.19434e+06	99.08	Bird
Merops lafresnayii	692583	99.86	Bird
Merops viridissimus	4.35013e+06	83.31	Bird
Mirafra cordofanica	1.71428e+06	99.04	Bird
Mirafra rufa	513902	100	Bird
Monticola rufocinereus	583391	71.28	Bird
Monticola semirufus	386134	100	Bird
Myrmecocichla melaena	259880	100	Bird
Neotis nuba	2.38597e+06	99.9	Bird
Numenius tenuirostris	887017	93.24	Bird
Oenanthe bottae	116654	100	Bird
Oenanthe cypriaca	950174	99.02	Bird
Oenanthe dubia	69837.9	93.61	Bird
Oenanthe frenata	290898	100	Bird
Oenanthe heuglinii	4.53409e+06	70.02	Bird
Oenanthe leucopyga	5.39825e+06	99.9	Bird
Oenanthe leucura	1.31025e+06	80.58	Bird
Oenanthe lugens	2.52962e+06	76.12	Bird
Oenanthe melanura	2.17434e+06	96.17	Bird
Oenanthe moesta	987274	99.1	Bird
Oenanthe scotocerca	554755	72.25	Bird
Oenanthe seebohmi	1.26689e+06	74.69	Bird
Oenanthe xanthoprymna	1.96542e+06	94.53	Bird
Onychognathus albirostris	162747	100	Bird
Onychognathus tristramii	543189	99.99	Bird
Oriolus monacha	337144	100	Bird
Ortyxelos meiffrenii	2.96542e+06	71.31	Bird
Otus pamelae	203557	99.85	Bird
Parophasma galinieri	78935.6	100	Bird
Passer cordofanicus	230256	100	Bird
Passer euchlorus	163824	84.5	Bird
Passer luteus	2.86558e+06	89.62	Bird
Passer shelleyi	307403	93.51	Bird
Passer simplex	660184	100	Bird
Passer swainsonii	727265	89.89	Bird
Phoeniculus somaliensis	1.06521e+06	72.5	Bird
Phoenicurus moussieri	1.09355e+06	99.14	Bird
Phylloscopus orientalis	3.91712e+06	92.39	Bird
Pica asirensis	42656.4	100	Bird
Pica mauritanica	212472	99.44	Bird
Picus vaillantii	343669	99.53	Bird
Ploceus badius	365560	99.76	Bird
Ploceus galbula	943847	85.69	Bird
Ploceus taeniopterus	187721	91.41	Bird
Acomys airensis	1.82564e+06	100	Mammal
Acomys cahirinus	4.01729e+06	99.7	Mammal
Acomys cineraceus	1.04955e+06	95.7	Mammal
Acomys mullah	160421	73.99	Mammal
Acomys russatus	702024	98.75	Mammal
Addax nasomaculatus	49488.4	100	Mammal
Allactaga euphratica	734309	96.75	Mammal
Allactaga tetradactyla	23060.8	87.83	Mammal
Ammotragus lervia	1.41697e+06	99.95	Mammal
Arabitragus jayakari	31556.4	97.4	Mammal
Asellia tridens	1.69202e+07	89.33	Mammal
Atelerix algirus	734430	88.9	Mammal
Atlantoxerus getulus	303645	98.77	Mammal
Canis simensis	6913.95	100	Mammal
Capra nubiana	185007	99.66	Mammal
Capra walie	844.92	100	Mammal
Crocidura aleksandrisi	42683.9	94.26	Mammal
Crocidura arabica	1146.28	100	Mammal
Crocidura baileyi	19271.5	100	Mammal
Crocidura bottegi	48806.5	98.54	Mammal
Crocidura bottegoides	10830	100	Mammal
Crocidura cinderella	839372	71.32	Mammal
Crocidura floweri	30501	97.18	Mammal
Crocidura fulvastra	4.33635e+06	71.85	Mammal
Crocidura glassi	8106.72	100	Mammal
Crocidura harenna	107.93	100	Mammal
Crocidura lucina	5552.6	100	Mammal
Crocidura lusitania	2.05271e+06	86.96	Mammal
Crocidura macmillani	22024.4	100	Mammal
Crocidura nana	117.15	100	Mammal
Crocidura pasha	548549	100	Mammal
Crocidura phaeura	897.11	100	Mammal
Crocidura religiosa	23650	100	Mammal
Crocidura somalica	175966	100	Mammal
Crocidura tarfayensis	267267	98.83	Mammal
Crocidura thalia	162307	100	Mammal
Crocidura whitakeri	759979	98.72	Mammal
Ctenodactylus gundi	132732	100	Mammal
Ctenodactylus vali	57358.2	100	Mammal
Elephantulus rozeti	730305	99.89	Mammal
Eliomys melanurus	148691	94.24	Mammal
Eliomys munbyanus	873740	98.84	Mammal
Eptesicus floweri	1.47814e+06	100	Mammal
Equus africanus	84849.8	95.1	Mammal
Eudorcas albonotata	128522	100	Mammal
Eudorcas rufifrons	2.29182e+06	82.96	Mammal
Eudorcas tilonura	NA	100	Mammal
Felovia vae	107944	95.78	Mammal
Gazella cuvieri	152444	99.92	Mammal
Gazella dorcas	9.90332e+06	99.03	Mammal
Gazella gazella	342661	98.74	Mammal
Gazella leptoceros	1.22479e+06	100	Mammal
Genetta abyssinica	501100	95.78	Mammal
Gerbillus amoenus	735056	99.91	Mammal
Gerbillus andersoni	117544	95.71	Mammal
Gerbillus bottai	31778.9	100	Mammal
Gerbillus campestris	1.16389e+06	98.79	Mammal
Gerbillus cheesmani	2.28583e+06	98.89	Mammal
Gerbillus dasyurus	1.54283e+06	98.19	Mammal
Gerbillus famulus	52564.3	99.95	Mammal
Gerbillus gerbillus	9.37631e+06	99.83	Mammal
Gerbillus henleyi	3.84693e+06	97.67	Mammal
Gerbillus hesperinus	724.54	93.11	Mammal
Gerbillus hoogstraali	11080.6	99.91	Mammal
Gerbillus latastei	176128	98.68	Mammal
Gerbillus lowei	3445.45	100	Mammal
Gerbillus mackillingini	200370	99.7	Mammal
Gerbillus maghrebi	55225.7	96.94	Mammal
Gerbillus nancillus	1.49456e+06	99.5	Mammal
Gerbillus nanus	1.02131e+07	79.55	Mammal
Gerbillus nigeriae	71424.3	99.03	Mammal
Gerbillus perpallidus	24834.5	99.56	Mammal
Gerbillus poecilops	102196	95.86	Mammal
Gerbillus pyramidum	3.3347e+06	99.91	Mammal
Gerbillus rosalinda	166163	100	Mammal
Gerbillus rupicola	42517.3	100	Mammal
Gerbillus simoni	259962	97.37	Mammal
Gerbillus stigmonyx	28880	100	Mammal
Gerbillus tarabuli	6.32601e+06	99.91	Mammal
Gerbillus watersi	123249	99.68	Mammal
Ictonyx libycus	5.08235e+06	91.28	Mammal
Jaculus jaculus	8.11142e+06	97.39	Mammal
Jaculus orientalis	434058	98.32	Mammal
Kobus megaceros	110603	100	Mammal
Macaca sylvanus	41523.2	99.98	Mammal
Massoutiera mzabi	652446	100	Mammal
Meriones crassus	6.82385e+06	83.85	Mammal
Meriones rex	205686	100	Mammal
Meriones sacramenti	8212.93	100	Mammal
Meriones shawi	620432	98.28	Mammal
Mustela subpalmata	44121.2	98.1	Mammal
Myotis punicus	653785	93.3	Mammal
Nanger dama	230063	100	Mammal
Nanger soemmerringii	291391	93.92	Mammal
Oryx leucoryx	30588.9	99.87	Mammal
Pachyuromys duprasi	1.30525e+06	99.46	Mammal
Papio hamadryas	610339	89.58	Mammal
Pipistrellus ariel	348548	99.12	Mammal
Plecotus christii	130175	99.6	Mammal
Psammomys obesus	2.31361e+06	99.61	Mammal
Psammomys vexillaris	135260	100	Mammal
Rhinopoma microphyllum	7.1476e+06	74.5	Mammal
Sekeetamys calurus	200687	99.19	Mammal
Spalax ehrenbergi	496759	77.33	Mammal
Tachyoryctes macrocephalus	3896.1	100	Mammal
Taterillus arenarius	402967	100	Mammal
Taterillus tranieri	93503.6	100	Mammal
Theropithecus gelada	103852	100	Mammal
Tragelaphus buxtoni	6875.04	100	Mammal
Vulpes pallida	4.15238e+06	82.94	Mammal
Vulpes rueppellii	1.26467e+07	92.22	Mammal
Vulpes zerda	8.67625e+06	99.78	Mammal
