# Supplementary material for: Classifying biogeographic realms of the endemic fauna in the Afro‐Arabian region
Source: Ecol Evol. 2020 Jul 20;10(16):8669–80. doi: 10.1002/ece3.6562 (PMC7452816; doi:10.1002/ece3.6562)
Supplement: Supplementary file 2 — AppendixS2 [file ECE3-10-8669-s002.xlsx]

## Sheet: Sheet1
Species	Taxonomic group	IndVal	Bioregion
Pelophylax saharicus	Amphibian	1	Mediterranean
Sclerophrys mauritanica	Amphibian	1	Mediterranean
Barbarophryne brongersmai	Amphibian	0.625	Mediterranean
Discoglossus pictus	Amphibian	0.625	Mediterranean
Discoglossus scovazzi	Amphibian	0.625	Mediterranean
Duttaphrynus dhufarensis	Amphibian	1	Arabia
Euphlyctis ehrenbergii	Amphibian	1	Arabia
Sclerophrys arabica	Amphibian	1	Arabia
Sclerophrys tihamica	Amphibian	1	Arabia
Xenopus clivii	Amphibian	0.95	Ethiopian Highlands
Ptychadena neumanni	Amphibian	0.897	Ethiopian Highlands
Conraua beccarii	Amphibian	0.855	Ethiopian Highlands
Phrynobatrachus minutus	Amphibian	0.841	Ethiopian Highlands
Sclerophrys asmarae	Amphibian	0.796	Ethiopian Highlands
Paracassina obscura	Amphibian	0.681	Ethiopian Highlands
Hemisus microscaphus	Amphibian	0.644	Ethiopian Highlands
Sclerophrys xeros	Amphibian	0.644	Ethiopian Highlands
Macroprotodon cucullatus	Reptile	0.933	Mediterranean
Psammodromus algirus	Reptile	0.893	Mediterranean
Trogonophis wiegmanni	Reptile	0.891	Mediterranean
Timon pater	Reptile	0.888	Mediterranean
Acanthodactylus maculatus	Reptile	0.888	Mediterranean
Daboia mauritanica	Reptile	0.851	Mediterranean
Podarcis vaucheri	Reptile	0.764	Mediterranean
Ophisops occidentalis	Reptile	0.739	Mediterranean
Hemorrhois algirus	Reptile	0.7	Mediterranean
Eumeces algeriensis	Reptile	0.676	Mediterranean
Spalerosophis dolichospilus	Reptile	0.638	Mediterranean
Ptyodactylus oudrii	Reptile	0.635	Mediterranean
Chalcides mertensi	Reptile	0.61	Mediterranean
Tarentola deserti	Reptile	0.607	Mediterranean
Timon tangitanus	Reptile	0.594	Mediterranean
Psammodromus blanci	Reptile	0.588	Mediterranean
Saurodactylus mauritanicus	Reptile	0.586	Mediterranean
Daboia deserti	Reptile	0.57	Mediterranean
Uromastyx acanthinura	Reptile	0.56	Mediterranean
Acanthodactylus bedriagai	Reptile	0.558	Mediterranean
Chalcides mionecton	Reptile	0.51	Mediterranean
Eryx jayakari	Reptile	0.847	Arabia
Acanthodactylus opheodurus	Reptile	0.826	Arabia
Phrynocephalus arabicus	Reptile	0.803	Arabia
Telescopus dhara	Reptile	0.789	Arabia
Acanthodactylus schmidti	Reptile	0.768	Arabia
Stenodactylus doriae	Reptile	0.751	Arabia
Scincus mitranus	Reptile	0.738	Arabia
Trapelus flavimaculatus	Reptile	0.729	Arabia
Spalerosophis diadema	Reptile	0.706	Arabia
Pseudotrapelus sinaitus	Reptile	0.696	Arabia
Echis coloratus	Reptile	0.687	Arabia
Eirenis coronella	Reptile	0.673	Arabia
Trapelus ruderatus	Reptile	0.664	Arabia
Diplometopon zarudnyi	Reptile	0.613	Arabia
Mesalina brevirostris	Reptile	0.594	Arabia
Mesalina adramitana	Reptile	0.581	Arabia
Acanthodactylus grandis	Reptile	0.505	Arabia
Chalcides delislei	Reptile	0.605	Sahara-Sahel
Acanthodactylus longipes	Reptile	0.599	Sahara-Sahel
Agama boueti	Reptile	0.5	Sahara-Sahel
Agama spinosa	Reptile	0.907	Ethiopian Highlands
Platyceps florulentus	Reptile	0.814	Ethiopian Highlands
Tarentola annularis	Reptile	0.796	Ethiopian Highlands
Myriopholis cairi	Reptile	0.767	Ethiopian Highlands
Afrotyphlops blanfordii	Reptile	0.575	Ethiopian Highlands
Ptyodactylus ragazzii	Reptile	0.526	Ethiopian Highlands
Acanthocercus annectens	Reptile	0.516	Ethiopian Highlands
Pseuderemias mucronata	Reptile	0.509	Ethiopian Highlands
Chlamydotis undulata	Bird	0.789	Sahara
Alectoris barbara	Bird	0.575	Sahara
Emberiza sahari	Bird	0.534	Sahara
Oenanthe leucura	Bird	0.501	Sahara
Phoenicurus moussieri	Bird	0.501	Sahara
Argya squamiceps	Bird	0.771	Arabia
Merops cyanophrys	Bird	0.745	Arabia
Eremalauda eremodites	Bird	0.621	Arabia
Onychognathus tristramii	Bird	0.581	Arabia
Alectoris melanocephala	Bird	0.526	Arabia
Cinnyris hellmayri	Bird	0.517	Arabia
Oenanthe heuglinii	Bird	0.763	Sahel
Neotis nuba	Bird	0.654	Sahel
Caprimulgus eximius	Bird	0.646	Sahel
Anthoscopus punctifrons	Bird	0.637	Sahel
Mirafra cordofanica	Bird	0.596	Sahel
Eremalauda dunni	Bird	0.56	Sahel
Dendropicos elachus	Bird	0.507	Sahel
Phoeniculus somaliensis	Bird	0.948	Ethiopian Highlands
Corvus crassirostris	Bird	0.904	Ethiopian Highlands
Merops lafresnayii	Bird	0.896	Ethiopian Highlands
Lybius undatus	Bird	0.895	Ethiopian Highlands
Cossypha semirufa	Bird	0.884	Ethiopian Highlands
Passer swainsonii	Bird	0.883	Ethiopian Highlands
Euplectes laticauda	Bird	0.865	Ethiopian Highlands
Lybius guifsobalito	Bird	0.855	Ethiopian Highlands
Bostrychia carunculata	Bird	0.853	Ethiopian Highlands
Crithagra citrinelloides	Bird	0.844	Ethiopian Highlands
Lophoceros hemprichii	Bird	0.843	Ethiopian Highlands
Cisticola lugubris	Bird	0.819	Ethiopian Highlands
Monticola semirufus	Bird	0.801	Ethiopian Highlands
Dendropicos abyssinicus	Bird	0.783	Ethiopian Highlands
Agapornis taranta	Bird	0.782	Ethiopian Highlands
Melaniparus leuconotus	Bird	0.778	Ethiopian Highlands
Crithagra tristriata	Bird	0.767	Ethiopian Highlands
Oriolus monacha	Bird	0.766	Ethiopian Highlands
Monticola rufocinereus	Bird	0.749	Ethiopian Highlands
Myrmecocichla melaena	Bird	0.745	Ethiopian Highlands
Corvus rhipidurus	Bird	0.738	Ethiopian Highlands
Batis orientalis	Bird	0.728	Ethiopian Highlands
Oenanthe frenata	Bird	0.722	Ethiopian Highlands
Cisticola bodessa	Bird	0.717	Ethiopian Highlands
Macronyx flavicollis	Bird	0.703	Ethiopian Highlands
Cyanochen cyanoptera	Bird	0.692	Ethiopian Highlands
Calandrella blanfordi	Bird	0.676	Ethiopian Highlands
Ploceus galbula	Bird	0.669	Ethiopian Highlands
Eremomela canescens	Bird	0.649	Ethiopian Highlands
Onychognathus albirostris	Bird	0.588	Ethiopian Highlands
Oenanthe scotocerca	Bird	0.586	Ethiopian Highlands
Crithagra xanthopygia	Bird	0.571	Ethiopian Highlands
Parophasma galinieri	Bird	0.556	Ethiopian Highlands
Lagonosticta larvata	Bird	0.539	Ethiopian Highlands
Cisticola troglodytes	Bird	0.507	Ethiopian Highlands
Atelerix algirus	Mammal	0.986	Mediterranean
Myotis punicus	Mammal	0.938	Mediterranean
Crocidura whitakeri	Mammal	0.925	Mediterranean
Gerbillus campestris	Mammal	0.917	Mediterranean
Eliomys munbyanus	Mammal	0.91	Mediterranean
Elephantulus rozeti	Mammal	0.885	Mediterranean
Jaculus orientalis	Mammal	0.835	Mediterranean
Pachyuromys duprasi	Mammal	0.828	Mediterranean
Meriones shawi	Mammal	0.813	Mediterranean
Gazella cuvieri	Mammal	0.701	Mediterranean
Gerbillus simoni	Mammal	0.676	Mediterranean
Ammotragus lervia	Mammal	0.56	Mediterranean
Atlantoxerus getulus	Mammal	0.512	Mediterranean
Gerbillus cheesmani	Mammal	0.857	Arabia
Gerbillus dasyurus	Mammal	0.736	Arabia
Allactaga euphratica	Mammal	0.481	Arabia
Acomys russatus	Mammal	0.463	Arabia
Gerbillus amoenus	Mammal	0.347	Sahara
Massoutiera mzabi	Mammal	0.345	Sahara
Gerbillus mackillingini	Mammal	0.169	Sahara
Addax nasomaculatus	Mammal	0.148	Sahara
Eudorcas rufifrons	Mammal	0.89	Sahel
Crocidura fulvastra	Mammal	0.798	Sahel
Eptesicus floweri	Mammal	0.692	Sahel
Gerbillus nancillus	Mammal	0.647	Sahel
Crocidura cinderella	Mammal	0.583	Sahel
Genetta abyssinica	Mammal	0.929	Ethiopian Highlands
Papio hamadryas	Mammal	0.776	Ethiopian Highlands
Nanger soemmerringii	Mammal	0.732	Ethiopian Highlands
Acomys mullah	Mammal	0.535	Ethiopian Highlands
Theropithecus gelada	Mammal	0.535	Ethiopian Highlands
Crocidura thalia	Mammal	0.518	Ethiopian Highlands
